# Supplementary material for: A New Insight into 6-Pentyl-2H-pyran-2-one against Peronophythora litchii via TOR Pathway
Source: J Fungi (Basel). 2023 Aug 21;9(8):863. doi: 10.3390/jof9080863 (PMC10515317; doi:10.3390/jof9080863)
Supplement: Supplementary file 1 [file jof-09-00863-s001.zip]

Archive with 1 entries (1 files):
- Primers-0828.pdf
